# Supplementary material for: Drug Resistance Determinants in Clinical Isolates of Enterococcus faecalis in Bangladesh: Identification of Oxazolidinone Resistance Gene optrA in ST59 and ST902 Lineages
Source: Microorganisms. 2020 Aug 14;8(8):1240. doi: 10.3390/microorganisms8081240 (PMC7463919; doi:10.3390/microorganisms8081240)
Supplement: Supplementary file 1 [file microorganisms-08-01240-s001.zip]

Archive with 4 entries (4 files):
- Supplementary Material SRoy/FigS1-PgsA SRoy.docx
- Supplementary Material SRoy/FigS2-FexA SRoy.docx
- Supplementary Material SRoy/FigS3-RNaseJ SRoy.docx
- Supplementary Material SRoy/TableS1-S5-R1.docx
